# Supplementary material for: Multi-Pathway Cellular Analysis on Crude Natural Drugs/Herbs from Japanese Kampo Formulations
Source: PLoS One. 2015 Jun 2;10(6):e0128872. doi: 10.1371/journal.pone.0128872 (PMC4452735; doi:10.1371/journal.pone.0128872)
Supplement: S2 Table — (XLSX) [file pone.0128872.s002.xlsx]

## Sheet: Sheet1
Supplementary Table 2. The list of DNA oligonucleotide sequences
CREB_F	CGGGTACCCATG GTGACGTCAC TTGGTGACGT CACCTGGTGA CGTCACGTGG TGACGTCACA TGGTGACGTC ACTCGAGG
CREB_R	CCTCGAGTGACGTCACCATGTGACGTCACCACGTGACGTCACCAGGTGACGTCACCAAGTGACGTCACCATGGGTACCCG
ERSE_F	CGGGTACCCCTTCACCAATCGGCGGCCTCCACGACGGCCTTCACCAATCGGCGGCCTCCACGACGGCTCGAGG
ERSE_R	CCTCGAGCCGTCGTGGAGGCCGCCGATTGGTGAAGGCCGTCGTGGAGGCCGCCGATTGGTGAAGGGGTACCCG
HIF1a_F	CGGGTACCGGACGTGCGGACGTGCGGGCGTGCGGACGTGCGGACGTGCGGACGTGCCTCGAGG
HIF1a_R	CCTCGAGGCACGTCCGCACGTCCGCACGTCCGCACGCCCGCACGTCCGCACGTCCGGTACCCG
ISRE_F	CGGGTACCTAGTTTCACTTTCCCTAGTTTCACTTTCCCTAGTTTCACTTTCCCTAGTTTCACTTTCCCCTCGAGG
ISRE_R	CCTCGAGGGGAAAGTGAAACTAGGGAAAGTGAAACTAGGGAAAGTGAAACTAGGGAAAGTGAAACTAGGTACCCG
MYC_F	CGGGTACCCACGTGCACGTGCACGTGCACGTGCACGTGCACGTGCACGTGCACGTGCACGTGCTCGAGG
MYC_R	CCTCGAGCACGTGCACGTGCACGTGCACGTGCACGTGCACGTGCACGTGCACGTGCACGTGGGTACCCG
NFkB_F	CGGGTACCGGGAATTTCCCGGGAATTTCCGGGACTTTCCGGGAATTTCCCGGGAATTTCCGGGACTTTCCCTCGAGG
NFkB_R	CCTCGAGGGAAAGTCCCGGAAATTCCCGGGAAATTCCCGGAAAGTCCCGGAAATTCCCGGGAAATTCCCGGTACCCG
P53_F	CGGGTACCAGACATGTCCAGACATGTCCGAACATGTCCCAACATGTTGTCTCGAGG
P53_R	CCTCGAGACAACATGTTGGGACATGTTCGGACATGTCTGGACATGTCTGGTACCCG
SMAD_F	CGGGTACCAGCCAGACAAGCCAGACAAGCCAGACAAGCCAGACAAGCCAGACAAGCCAGACACTCGAGG
SMAD_R	CCTCGAGTGTCTGGCTTGTCTGGCTTGTCTGGCTTGTCTGGCTTGTCTGGCTTGTCTGGCTGGTACCCG
SOX2_F	CGGGTACCAACAAAGAGTAACAAAGAGTAACAAAGAGTAACAAAGAGTAACAAAGAGTAACAAAGAGTCTCGAGG
SOX2_R	CCTCGAGACTCTTTGTTACTCTTTGTTACTCTTTGTTACTCTTTGTTACTCTTTGTTACTCTTTGTTGGTACCCG
TCF/LEF_F	CGGGTACCAGATCAAAGGGGGTAAGATCAAAGGGGGTAAGATCAAAGGGGGTAAGATCAAAGGGGGTACTCGAGG
TCF/LEF_R	CCTCGAGTACCCCCTTTGATCTTACCCCCTTTGATCTTACCCCCTTTGATCTTACCCCCTTTGATCTGGTACCCG
